# Supplementary material for: The large-scale blast score ratio (LS-BSR) pipeline: a method to rapidly compare genetic content between bacterial genomes
Source: PeerJ. 2014 Apr 1;2:e332. doi: 10.7717/peerj.332 (PMC3976120; doi:10.7717/peerj.332)
Supplement: Table S1 [file peerj-02-332-s002.xlsx]

## Sheet: Sheet1
Supplemental Table 1. A list of genomes analyzed in the current study
Genome		Accession		Application
E. coli 101_1		NZ_AAMK00000000		97 genome test set
E. coli 2_3916		AFAB00000000		97 genome test set
E. coli 4_1_40B		NZ_ACDM00000000		97 genome test set
E. coli 536		NC_008253.1		97 genome test set
E. coli 53638		NZ_AAKB00000000		97 genome test set
E. coli 55989		NC_011748.1		97 genome test set
E. coli 83972		NZ_ACGN00000000		97 genome test set
E. coli ABU_83972		CP001671.1		97 genome test set
E. coli APEC_01		NC_008563.1		97 genome test set
E. coli ATCC_8739		NC_010468.1		97 genome test set
E. coli B088		ACXE00000000		97 genome test set
E. coli B171		NZ_AAJX00000000		97 genome test set
E. coli B185		ACXF00000000		97 genome test set
E. coli B354		ACXG00000000		97 genome test set
E. coli B7A		NZ_AAJT00000000		97 genome test set
E. coli BL21		NC_012947.1		97 genome test set
E. coli BW2952		NC_012759.1		97 genome test set
E. coli B_REL606		NC_012967.1		97 genome test set
E. coli CFT073		NC_004431.1		97 genome test set
E. coli DH1		CP001637.1		97 genome test set
E. coli E22		NZ_AAJV00000000		97 genome test set
E. coli ED1A		NC_011745.1		97 genome test set
E. coli FVEC1302		ACXH00000000		97 genome test set
E. coli FVEC1412		ACXI00000000		97 genome test set
E. coli H10407		NC_017633.1		97 genome test set
E. coli H299		NZ_ADBC00000000		97 genome test set
E. coli H591		NZ_ADBB00000000		97 genome test set
E. coli H736		NZ_ADAU00000000		97 genome test set
E. coli HS		NC_009800.1		97 genome test set
E. coli IAI1		NC_011741.1		97 genome test set
E. coli IAI39		NC_011750.1		97 genome test set
E. coli IHE3034		CP001969.1		97 genome test set
E. coli K011		NZ_AEDM00000000		97 genome test set
E. coli K12_DH10B		NC_010473.1		97 genome test set
E. coli K12_MG1655		NC_000913.2		97 genome test set
E. coli K12_W3110		AC_000091.1		97 genome test set
E. coli LF82		CU651637.1		97 genome test set
E. coli M605		NZ_ADAV00000000		97 genome test set
E. coli M718		NZ_ADAW00000000		97 genome test set
E. coli MS_107_1		NZ_ADWV00000000		97 genome test set
E. coli MS_115_1		NZ_ADTL00000000		97 genome test set
E. coli MS_116_1		NZ_ADTZ00000000		97 genome test set
E. coli MS_119_7		NZ_ADWU00000000		97 genome test set
E. coli MS_124_1		NZ_ADWT00000000		97 genome test set
E. coli MS_146_1		NZ_ADTN00000000		97 genome test set
E. coli MS_175_1		NZ_ADUB00000000		97 genome test set
E. coli MS_182_1		NZ_ADTM00000000		97 genome test set
E. coli MS_185_1		NZ_ADUE00000000		97 genome test set
E. coli MS_187_1		NZ_ADTQ00000000		97 genome test set
E. coli MS_196_1		NZ_ADUD00000000		97 genome test set
E. coli MS_198_1		NZ_ADTJ00000000		97 genome test set
E. coli MS_200_1		NZ_ADUC00000000		97 genome test set
E. coli MS_21_1		NZ_ADTR00000000		97 genome test set
E. coli MS_45_1		NZ_ADTO00000000		97 genome test set
E. coli MS_69_1		NZ_ADTP00000000		97 genome test set
E. coli MS_78_1		NZ_ADTY00000000		97 genome test set
E. coli MS_84_1		NZ_ADTK00000000		97 genome test set
E. coli NC101		NZ_AEFA00000000		97 genome test set
E. coli O103:H2 12009		NC_013353.1		97 genome test set
E. coli O111_11128		NC_013364.1		97 genome test set
E. coli O157_EC4115		NC_011353.1		97 genome test set
E. coli O157_EDL933		NC_002655.2		97 genome test set
E. coli O157:H7 FRIK966		NZ_ACXN00000000		97 genome test set
E. coli O157:H7 sakai		NC_002695.1		97 genome test set
E. coli O157 TW14359		NC_013008.1		97 genome test set
E. coli O26:H11 11368		NC_013361.1		97 genome test set
E. coli O42		NC_017626.1		97 genome test set
E. coli O55_H7_CB9615		CP001846.1		97 genome test set
E. coli O83_h1_NRG_857C		CP001855.1		97 genome test set
E. coli S88		NC_011742.1		97 genome test set
E. coli SE11		NC_011415.1		97 genome test set
E. coli SMS_3_5		NC_010498.1		97 genome test set
E. coli TA143		NZ_ADAY00000000		97 genome test set
E. coli TA206		NZ_ADAX00000000		97 genome test set
E. coli TA271		NZ_ADAZ00000000		97 genome test set
E. coli TA280		NZ_ADBA00000000		97 genome test set
E. coli UM146		CP002167.1		97 genome test set
E. coli UMN026		NC_011751.1		97 genome test set
E. coli UMNK88		CP002729.1		97 genome test set
E. coli UMN_F18		AGTD00000000		97 genome test set
E. coli UTI89		NC_007946.1		97 genome test set
E. coli W		NZ_AEDF00000000		97 genome test set
E. coli WV_060327		AERT00000000		97 genome test set
S. boydii 227		NC_007613.1		97 genome test set
S. boydii 3083		NC_010658.1		97 genome test set
S. dysenteriae 1012		NZ_AAMJ00000000		97 genome test set
S. dysenteriae 197		NC_007606.1		97 genome test set
S. dysenteriae 1617		ADUT00000000		97 genome test set
S. dysenteriae CDC 74 1112		AERM00000000		97 genome test set
S. flexneri 2002017		CP001383.1		97 genome test set
S. flexneri 2A		NC_004741.1		97 genome test set
S. flexneri 2A 301		NC_004337.1		97 genome test set
S. flexneri 5B		NC_008258.1		97 genome test set
S. flexneri CDC 796 83		AERO00000000		97 genome test set
S. sonnei 046		NC_007384.1		97 genome test set
S. sonnei 53G		NC_016822.1		97 genome test set
E. coli E24377A		NC_009801		Speed comparison
E. coli MS 107-1		NZ_ADWV00000000		Speed comparison
E. coli MS 119-7		NZ_ADWU00000000		Speed comparison
E. coli MS 124-1		NZ_ADWT00000000		Speed comparison
E. coli MS 175-1		NZ_ADUB00000000		Speed comparison
E. coli MS 187-1		NZ_ADTQ00000000		Speed comparison
E. coli MS 196-1		NZ_ADUD00000000		Speed comparison
E. coli MS-78-1		NZ_ADTY00000000		Speed comparison
E. coli MS 84-1		NZ_ADTK00000000		Speed comparison
E. coli TA271		NZ_ADAZ00000000		Speed comparison
