# Supplementary material for: The large-scale blast score ratio (LS-BSR) pipeline: a method to rapidly compare genetic content between bacterial genomes
Source: PeerJ. 2014 Apr 1;2:e332. doi: 10.7717/peerj.332 (PMC3976120; doi:10.7717/peerj.332)
Supplement: Table S2 [file peerj-02-332-s003.xlsx]

## Sheet: Sheet1
Supplemental Table 2. Accession information of biomarkers identified or screened for in the current study
marker ID		Locus Tag		Annotation		Target
A1		YP_002408437		SMC domain-containing protein		Biomarker
A2		ECIAI39_2483		hypothetical		Biomarker
B1		APECO1_1530		hypothetical		Biomarker
B2		c5296		hypothetical		Biomarker
C1		ECUMN_1711		hypothetical		Biomarker
C2		ECUMN_3058		hypothetical		Biomarker
D1		WP_000213465		sugar ABC transporter permease		Biomarker
D2		Z0246		hypothetical		Biomarker
E1		WP_005086605		resolvase		Biomarker
E2		SF3433		hypothetical		Biomarker
F1		WP_001301383		sugar kinase		Biomarker
F2		WP_001140842		LacI family transcriptional regulator		Biomarker
G1		YP_006129369		lipopolysaccharide biosynthesis protein		Biomarker
G2		NP_416853		serotype-specific glucosyl transferase		Biomarker
H1		WP_001446187		hypothetical		Biomarker
H2		YP_310517		restriction endonuclease		Biomarker
I1		YP_001881779		hypothetical		Biomarker
I2		WP_005006233		hypothetical		Biomarker
J1		WP_001185478		hypothetical		Biomarker
J2		WP_016242761		microcin-J25 export ATP-binding/permease McjD		Biomarker
K1		YP_003230066		hypothetical		Biomarker
K2		YP_003235309		putative terminase small subunit		Biomarker
L1		WP_000275674		polymerase		Biomarker
L2		ECO103_5073		hypothetical		Biomarker
M1		N/A		N/A		Biomarker
M2		WP_001011965		integrase		Biomarker
N1		YP_005279671		hypothetical		Biomarker
N2		YP_005276646		hypothetical		Biomarker
O1		WP_001293040		type I restriction endonuclease subunit S		Biomarker
P1		YP_001745768		outer membrane heme/hemoglobin receptor ChuA		Biomarker
P2		YP_671478		coproporphyrinogen III oxidase		Biomarker
Q1		NP_289721		fimbrial protein		Biomarker
ipaH3		YP_403587		invasion plasmid antigen		Shigella/Enteroinvasive E. coli (EIEC)
eltA		WP_001424643		cholera enterotoxin subunit A		enterotoxigenic E. coli (ETEC)
estA		YP_003717630		heat stable enterotoxin		enterotoxigenic E. coli (ETEC)
bfpB		NP_053067		type IVB pilus formation outer membrane protein		enteropathogenic E. coli (EPEC)
stx2a		YP_003234845		Shiga toxin 2 subunit A		shiga toxin producing E. coli (STEC)
